# Supplementary material for: GOLD standard dataset for Alzheimer genes
Source: Data Brief. 2020 Apr 1;30:105439. doi: 10.1016/j.dib.2020.105439 (PMC7176823; doi:10.1016/j.dib.2020.105439)
Supplement: Supplementary file 1 [file mmc1.xml]

<?xml version="1.0" encoding="utf-8" standalone="no"?>
<data>
  <datasets>
    <author>foraloks@gmail.com</author>
    <type>1</type>
    <dataset>
      <name>GOLD standard gene reference data for Alzheimer</name>
      <caption />
      <description>This data set comprises of the raw and processing data related to classification of the abstract text with the Alzheimer disease. Raw data has been processed and double fold cross validated to prepare GOLD standard data set for Alzheimer association class with the genes. This data can be further used for disease gene classification as well as for system level meta analysis of the Alzheimer.</description>
      <filetype>
        <name />
      </filetype>
      <filesize />
      <source>0</source>
      <sourcename>Original Data</sourcename>
      <access>
        <type>1</type>
        <name>Data available in data repository</name>
        <reponame>Mendeley Data</reponame>
        <PersistentId>10.17632/643r5r2wrh.1</PersistentId>
        <deeplinkurl>http://dx.doi.org/10.17632/643r5r2wrh.1</deeplinkurl>
      </access>
    </dataset>
  </datasets>
</data>
